# Supplementary material for: Dynamic prediction in functional concurrent regression with an application to child growth
Source: Stat Med. 2017 Dec 11;37(8):1376–88. doi: 10.1002/sim.7582 (PMC5847461; doi:10.1002/sim.7582)
Supplement: Supplementary file 2 — Supporting info item [file SIM-37-1376-s002.gz]

Archive with 27 entries (20 files):
- fcr/DESCRIPTION
- fcr/NAMESPACE
- fcr/R
- fcr/R/fcr.R
- fcr/R/fcr_hidden.R
- fcr/R/fcr_methods.R
- fcr/R/fcr_package.R
- fcr/build
- fcr/build/vignette.rds
- fcr/data
- fcr/data/content.rda
- fcr/inst
- fcr/inst/doc
- fcr/inst/doc/dynamic-prediction.R
- fcr/inst/doc/dynamic-prediction.Rmd
- fcr/inst/doc/dynamic-prediction.html
- fcr/man
- fcr/man/content.Rd
- fcr/man/fcr-package.Rd
- fcr/man/fcr.Rd
- fcr/man/plot.fcr.Rd
- fcr/man/predict.fcr.Rd
- fcr/vignettes
- fcr/vignettes/dynamic-prediction.Rmd
- fcr/vignettes/plot_test_dyn-1.png
- fcr/vignettes/prediction_plot-1.png
- fcr/vignettes/visualize-1.png
