# Supplementary material for: Dynamic prediction in functional concurrent regression with an application to child growth
Source: Stat Med. 2017 Dec 11;37(8):1376–88. doi: 10.1002/sim.7582 (PMC5847461; doi:10.1002/sim.7582)
Supplement: Supplementary file 2 — Supporting info item [file SIM-37-1376-s002.gz › fcr/DESCRIPTION]

Package: fcr
Title: Functional Concurrent Regression for Sparse Data
Version: 1.0
Author: Andrew Leroux [aut, cre],
    Luo Xiao [aut, cre],
    Ciprian Crainiceanu [aut],
    William Checkly [aut]
Maintainer: Andrew Leroux <aleroux2@jhu.edu>
Description: This package accompanies the paper titled dynamic prediction in functional concurrent regression with an application to child growth.
Depends: R (>= 3.2.4), face (>= 0.1), mgcv (>= 1.7), fields (>= 9.0)
License: GPL (>= 3)
Encoding: UTF-8
LazyData: true
RoxygenNote: 6.0.1
Suggests: knitr, rmarkdown
VignetteBuilder: knitr
NeedsCompilation: no
Packaged: 2017-11-07 16:53:26 UTC; andrewleroux
