# Supplementary material for: Dynamic prediction in functional concurrent regression with an application to child growth
Source: Stat Med. 2017 Dec 11;37(8):1376–88. doi: 10.1002/sim.7582 (PMC5847461; doi:10.1002/sim.7582)
Supplement: Supplementary file 2 — Supporting info item [file SIM-37-1376-s002.gz › fcr/NAMESPACE]

# Generated by roxygen2: do not edit by hand

S3method(plot,fcr)
S3method(predict,fcr)
export(fcr)
import(face)
import(mgcv)
importFrom(fields,image.plot)
importFrom(graphics,legend)
importFrom(graphics,matplot)
importFrom(graphics,par)
importFrom(graphics,plot)
importFrom(stats,as.formula)
importFrom(stats,coef)
importFrom(stats,complete.cases)
importFrom(stats,predict)
importFrom(utils,data)
